# Supplementary material for: Mapping m6A Sites on HIV-1 RNA Using Oligonucleotide LC-MS/MS
Source: Methods Protoc. 2024 Jan 10;7(1):7. doi: 10.3390/mps7010007 (PMC10801558; doi:10.3390/mps7010007)
Supplement: Supplementary file 1 [file mps-07-00007-s001.zip]

Archive with 1 entries (1 files):
- mps-2750973-supplementary.xlsx
